# Supplementary material for: Few long-term consequences after prolonged maternal separation in female Wistar rats
Source: PLoS One. 2017 Dec 21;12(12):e0190042. doi: 10.1371/journal.pone.0190042 (PMC5739456; doi:10.1371/journal.pone.0190042)
Supplement: S1 Data — (XLSX) [file pone.0190042.s001.xlsx]

## Sheet: Exp1 MCSF
Animal ID	Rearing	Supplier	Sex	Smear	General activity	Exploratory activity	Risk assessment	Risk taking	Shelter seeking	L LEAVE	L CTRCI	L CORA	L DCR	L CORB	L HURDLE	L CORC	L SLOPE	L BRIDGE	F CTRCI	F CENTER	F CORA	F DCR	F CORB	F HURDLE	F CORC	F SLOPE	F BRIDGE	F TOTCORR	D CTRCI	D CENTER	D CORA	D DCR	D CORB	D HURDLE	D CORC	D SLOPE	D BRIDGE	D TOTCORR	D/F CTRCI	D/F CENTER	D/F DCR	D/F HURDLE	D/F SLOPE	D/F BRIDGE	D/F TOTCORR	F RISK/SHELTER INDEX	D RISK/SHELTER INDEX	BRIDGE/SLOPE INTERVALL	NOSE POKES
2	MS15	Sca	Female	Di	42	73.5	10	80	65	66.8	5.6	66.8	71.8	904.2	199.1	136.6			7	21	11	5	1	2	14	0	0	26	9.6	227	89.7	655.3	34	42.5	143.5	0	0	267.2	1.37143	10.8095	131.06	21.25			10.2769	-1	-1		5
5	MS15	Sca	Female	Di	85	86.5	32.5	52.5	53.5	20.4	250.3	20.4	29.4	185.3	332.1	83.7	132.2	143.3	3	21	18	9	7	5	13	8	4	38	2.4	222.7	149.8	225.8	143	113.5	175.7	54.8	115.8	468.5	0.8	10.6048	25.0889	22.7	6.85	28.95	12.3289	-0.384615	-0.322014	-0.0839637	8
6	MS15	Sca	Female	Di	106	93.5	67.5	98.5	55	20.3	253.8	20.3	63.2	280	195.9	120.4	143.9	151	5	27	21	10	6	6	14	8	3	41	12.3	224.5	163	228.2	85.9	178.5	139.7	84.4	87	388.6	2.46	8.31481	22.82	29.75	10.55	29	9.47805	-0.538462	-0.44797	-0.0493398	5
7	MS15	Sca	Female	Di	42.5	79	40.5	121.5	52	95.7	18.3	159.1	182.3	95.7	217	206.7	259.5	282.8	6	20	12	6	6	4	10	5	2	28	10.7	386.2	122.1	196.5	127.2	82.2	97.1	63.1	118.2	346.4	1.78333	19.31	32.75	20.55	12.62	59.1	12.3714	-0.5	-0.248808	-0.0897881	7
8	MS15	Sca	Female	Di	146	59	46	114	45	55.1	209.3	55.1	75.4	299.4	191.3	155.1	406.4	520	7	37	25	11	5	5	23	7	3	53	13.7	358.2	196.9	166.1	51.7	62.8	206.3	57.4	93.8	454.9	1.95714	9.68108	15.1	12.56	8.2	31.2667	8.58302	-0.571429	-0.278184	-0.279528	9
11	MS15	Sca	Female	Di	63	67	29	50	67	9.7	169.5	172.3	178.8	9.7	298.8	130.7	339.4	363.8	2	22	13	6	6	4	15	6	3	34	2.1	223.7	106.8	283.3	171.3	115.4	166.5	49.4	82.5	444.6	1.05	10.1682	47.2167	28.85	8.23333	27.5	13.0765	-0.333333	-0.548934	-0.0718916	3
38	MS15	Sca	Female	Di	42	48	61.5	94.5	35	19.2	91.2	19.2	258.2	194.3	156.9	106.6	393.1	414.2	4	21	15	6	2	3	11	5	3	28	4.7	298.3	162.3	133.9	40.3	62.6	172.7	84	131.4	375.3	1.175	14.2048	22.3167	20.8667	16.8	43.8	13.4036	-0.333333	-0.00942329	-0.0536759	4
1	MS15	Sca	Female	Estrus	53.5	63.5	24	54	65	45.9	109.6	45.9	63.7	204.7	168.7	117	126.3	132.7	3	18	16	7	4	4	8	6	4	28	2.7	296.6	194.3	247	61.4	54.6	58.9	46.3	99.5	314.6	0.9	16.4778	35.2857	13.65	7.71667	24.875	11.2357	-0.272727	-0.425685	-0.050673	6
3	MS15	Sca	Female	Estrus	17	91	76.5	60.5	65	27.6	441.5	27.6	99.5	231.7	378.8	167.6	189.5	199	3	16	12	6	2	3	11	8	4	25	3.7	190.6	184.7	272.8	52.9	102.6	216.3	102.4	77.1	453.9	1.23333	11.9125	45.4667	34.2	12.8	19.275	18.156	-0.2	-0.559303	-0.0501319	14
12	MS15	Sca	Female	Estrus	133	93.5	48	127	45	14.8	64.6	197.8	151	169.7	36.9	14.8	84.6	91.5	6	28	19	10	4	7	21	11	5	44	6.1	257.6	135.6	195.7	62.6	87.4	175	74.2	181.6	373.2	1.01667	9.2	19.57	12.4857	6.74545	36.32	8.48182	-0.333333	-0.0373708	-0.0815603	14
37	MS15	Sca	Female	Estrus	37	81.5	91	144.5	26	51.6	11.7	549.2	730	824.9	507.2	51.6	65.2	70.2	5	18	10	4	2	4	12	6	5	24	6.5	206.6	111.1	92.6	31.6	112	130.5	123.7	256.9	273.2	1.3	11.4778	23.15	28	20.6167	51.38	11.3833	0.111111	0.4701	-0.0766871	2
39	MS15	Sca	Female	Estrus	26.5	75.5	45	19	67	25.7	273.8	25.7	41.5	276	125.6	81.3	382	393.7	1	13	11	5	2	3	11	3	1	24	0.8	122.7	73.9	695.6	42.8	30.1	147.5	61.1	27.4	264.2	0.8	9.43846	139.12	10.0333	20.3667	27.4	11.0083	-0.666667	-0.924205	-0.0306283	6
4	MS15	Sca	Female	Met	125	73.5	67.5	108.5	54	10.4	289.4	10.4	35.8	131.2	254.6	194.8	215.1	225.5	6	27	22	11	5	5	17	13	5	44	6	237.7	166.6	226.7	53.2	78.9	183	106.4	146.2	402.8	1	8.8037	20.6091	15.78	8.18462	29.24	9.15455	-0.375	-0.215876	-0.0483496	5
9	MS15	Sca	Female	Met	59	31	62	127.5	42	23.4	46	23.4	117.2	68.9	284.6	137.2	224.7	230.4	8	25	13	6	4	2	13	6	3	30	9	272.1	102.8	151.7	135.3	59.4	245.4	83	143.9	483.5	1.125	10.884	25.2833	29.7	13.8333	47.9667	16.1167	-0.333333	-0.026387	-0.0253672	3
10	MS15	Sca	Female		86	92	93	98.5	14	42.2	415.7	42.2	865	302.3	271	69.6	135.3	219.3	4	26	14	4	4	4	16	9	4	34	3.9	259.4	140	71.3	79.8	117.2	198.2	166.2	167.3	418	0.975	9.97692	17.825	29.3	18.4667	41.825	12.2941	0	0.402347	-0.620843	13
15	MS360	Sca	Female	Di	56.5	56	62	86.5	6	94.5	16.9	94.5	394		688.8	482.6	625.8		12	29	12	1	0	3	15	2	0	27	15.5	472.4	334.5	1.8	0	90.5	231	58.3	0	565.5	1.29167	16.2897	1.8	30.1667	29.15		20.9444	-1	-1		7
21	MS360	Sca	Female	Di	123	54.5	88.5	64.5	61	17.2	119.3	122.9	137.1	102.9	279.1	17.2	36	38	5	29	21	11	4	3	23	10	4	48	4.4	191.5	204.3	246	52.5	58.9	232.4	113.7	97	489.2	0.88	6.60345	22.3636	19.6333	11.37	24.25	10.1917	-0.466667	-0.434402	-0.0555556	5
24	MS360	Sca	Female	Di	68	50	77.5	78.5	46	46.6	827.2	46.6	150.8	183.2	324.8	297.9	346.9	478.5	1	19	14	6	4	5	18	10	4	36	1	242.8	170.5	163	115.9	88.7	167	101.5	150.5	453.4	1	12.7789	27.1667	17.74	10.15	37.625	12.5944	-0.2	-0.0398724	-0.37936	3
42	MS360	Sca	Female	Di	11	66	101.5	64.5	3	37.6	102	92.1			216.1	37.6	146.7	169.4	1	5	1	0	0	1	8	8	3	9	1	73.7	8.6	0	0	45.1	113.3	830.9	123.6	121.9	1	14.74		45.1	103.862	41.2	13.5444	1	1	-0.154738	1
18	MS360	Sca	Female	Estrus	110.5	121.5	37.5	93.5	67	42.9	222.7	186.5	199.7	139.3	50.7	42.9	95.9	100.8	6	26	20	10	4	6	17	8	4	41	5.8	201.4	153.5	268.4	70.7	180.5	133.4	60.2	131	357.6	0.966667	7.74615	26.84	30.0833	7.525	32.75	8.72195	-0.428571	-0.344016	-0.0510949	12
14	MS360	Sca	Female	Met	131	78	33	84.5	65	98.3	54.1	197.6	202.1	260.9	160.3	98.3	484.8	512.8	5	30	21	11	9	6	16	6	3	46	4.2	270.4	152.9	251.4	91.9	103.8	135.7	55.8	137.3	380.5	0.84	9.01333	22.8545	17.3	9.3	45.7667	8.27174	-0.571429	-0.293543	-0.0577558	4
16	MS360	Sca	Female	Met	59	89.5	70.5	118	29	52.1	9.4	52.1	152.4	958.6	412.5	298.3	345.3	353	6	22	17	6	1	3	12	8	4	30	7.5	252	204.4	121.2	31.1	115.2	238	94.2	139.9	473.5	1.25	11.4545	20.2	38.4	11.775	34.975	15.7833	-0.2	0.0716201	-0.0222994	8
17	MS360	Sca	Female	Met	83	94.5	79	44.5	80	8.7	374.2	8.7	49	421.2	404.4	378.5	491	1113.3	1	20	26	13	5	7	14	4	1	45	1	141.1	216.7	368.1	74.1	125	147	96.2	35.1	437.8	1	7.055	28.3154	17.8571	24.05	35.1	9.72889	-0.857143	-0.825893	-1.26741	12
19	MS360	Sca	Female	Met	137.5	84.5	54.5	130.5	73	10.8	60.3	10.8	162	208.8	130.6	73.2	98.6	105.9	5	27	22	11	6	6	20	13	5	48	9.1	242	92	284.7	60.2	109.8	159.9	84.2	162.8	312.1	1.82	8.96296	25.8818	18.3	6.47692	32.56	6.50208	-0.375	-0.272402	-0.0740365	3
22	MS360	Sca	Female	Met	91	83	96.5	118	58	19.6	278.2	19.6	28.4	250.6	105	56.5	78	184.7	7	24	11	6	6	5	18	12	5	35	6.3	173.2	93.4	230.7	78.9	107.3	177.4	173.6	163.2	349.7	0.9	7.21667	38.45	21.46	14.4667	32.64	9.99143	-0.0909091	-0.171363	-1.36795	4
23	MS360	Sca	Female	Met	54.5	91.5	53	128.5	62	26.8	216.1	26.8	35	226	513.5	71.4	100.3	131	4	20	16	8	4	3	11	9	5	31	5.7	199.1	127.5	245	57.3	93.4	182.8	81.1	208.4	367.6	1.425	9.955	30.625	31.1333	9.01111	41.68	11.8581	-0.230769	-0.0807234	-0.306082	15
13	MS360	Sca	Female	Pro	114	106.5	83.5	98	16	14.2	45.2	53.5	158.7	14.2	216.9	88.5	103.6	108.3	7	31	16	4	6	6	19	12	7	41	5.8	224.1	274.6	71.5	106.8	131	136.2	96	141	517.6	0.828571	7.22903	17.875	21.8333	8	20.1429	12.6244	0.272727	0.327059	-0.0453668	15
40	MS360	Sca	Female	Pro	43.5	103	91	105.5	13	7.9	298.1	7.9	61.4	178.2	335.5	139	514.7	524.5	4	21	12	5	4	3	12	7	5	28	3.9	178.2	222.2	48.6	119.9	135	146.4	126.6	200.2	488.5	0.975	8.48571	9.72	45	18.0857	40.04	17.4464	0	0.609325	-0.0190402	10
41	MS360	Sca	Female	Pro	112	78.5	74	129.5	32.5	16.3	138.3	16.3	28.2	94.9	74.8	71.4	257.5	262.4	4	23	18	9	5	8	17	9	5	40	12.4	173.5	91	123.6	42.3	104.5	132.4	119.7	151.4	265.7	3.1	7.54348	13.7333	13.0625	13.3	30.28	6.6425	-0.285714	0.101091	-0.0190291	2
20	MS360	Sca	Female		67	60	64	95	33	46	127.5	128.8	136.4	172	202.5	46	70.2	73.5	6	21	14	6	3	6	16	7	3	33	6.3	235.4	315	130.6	64.7	88.7	168.3	67.7	100.9	548	1.05	11.2095	21.7667	14.7833	9.67143	33.6333	16.6061	-0.333333	-0.128294	-0.0470085	7
Abbreviations
CORA	Corridor a, connected to the DCR
CORB	Corridor b, connected to the Hurdle
CORC	Corridor c, connected to the Hurdle and the Slope
CTRCI	Central circle
D	Duration
DCR	Dark corner room
Di	Diestrus
F	Frequency
L	Latency
Met	Metestrus
Pro	Proestrus
SAP	Stretched attend posture
Sca	Scanbur BK
TOTACT	Total activity
TOTCORR	Total corridor
[truncated: 27 more columns]

## Sheet: Exp2 HPA reactivity
Animal ID	Rearing	Supplier	Sex	Order	Baseline	T0	T120
1	MS15	Rcc	Female	2	619.145		569.99
2	MS15	Rcc	Female	1	476.43	758.29	199.46
3	MS15	Rcc	Female	4	578.545		561.965
4	MS15	Rcc	Female	3	705.64	735.46	367.88
5	MS15	Rcc	Female	4	355.745	605.34	454.03
6	MS15	Rcc	Female	3	190.47		812.035
7	MS15	Rcc	Female	2	377.88	649.31	391.83
8	MS15	Rcc	Female	5	695.215	744.89
9	MS15	Rcc	Female	5	624.325	673.655	456.81
10	MS15	Rcc	Female	1	484.405	782.515	406.065
11	MS360	Rcc	Female	4	775.64	553.9	466.61
12	MS360	Rcc	Female	1	667.05	585.275	20.545
13	MS360	Rcc	Female	4	458.57	292.52
14	MS360	Rcc	Female	2	812.175		544.22
15	MS360	Rcc	Female	3	505.785	911.57	936.605
16	MS360	Rcc	Female	3	618.67	397.425	63.16
17	MS360	Rcc	Female	5	488.725	756.995	320.505
18	MS360	Rcc	Female	5	437.275	960.76	384.19
19	MS360	Rcc	Female	2	187.74	464.435	134.25
20	MS360	Rcc	Female	1	265.825	430.645	59.455
21	MS15	Tac	Female	5		344.115	175.3
22	MS15	Tac	Female	2	778.31		648.395
23	MS15	Tac	Female	1	425.585	898.295	214.31
24	MS15	Tac	Female	3	251.86	710.38	99.105
25	MS15	Tac	Female	5	660.81	536.38
26	MS15	Tac	Female	2	379.43	510.845
27	MS15	Tac	Female	5	868.09	868.425	256.635
28	MS15	Tac	Female	5	620.09		337.865
29	MS15	Tac	Female	3	384.575	278.72	483.505
30	MS15	Tac	Female	1	175.38	322.14	30.89
31	MS360	Tac	Female	4	233.72	392.33	323.895
32	MS360	Tac	Female	1	423.57		325.04
33	MS360	Tac	Female	3	445.63		481.595
34	MS360	Tac	Female	4	417.97	521.58	411.87
35	MS360	Tac	Female	2	397.795	670.8	119.005
36	MS360	Tac	Female	3	755.395	442.76	548.195
37	MS360	Tac	Female	4	351.93		538.09
38	MS360	Tac	Female	1	412.77	467.89	349.425
39	MS360	Tac	Female	4	333.1	291.65	197.515
40	MS360	Tac	Female	2	674.695	292.41	675.245

## Sheet: Exp2 EtOH
Animal ID	Sex	Rearing	Supplier	Intake W1	Intake W2	Intake W3	Intake W4	Intake W5	Intake W6	Intake W9	Intake W10	Intake W11	Intake W12	Intake W13	Intake W14	Preference W1	Preference W2	Preference W3	Preference W4	Preference W5	Preference W6	Preference W9	Preference W10	Preference W11	Preference W12	Preference W13	Preference W14	Tot intake W15	Tot intake W16	Tot intake W17	Tot intake W18	Tot intake W19	Tot intake W20	5% intake W15	5% intake W16	5% intake W17	5% intake W18	5% intake W19	5% intake W20	20% intake W15	20% intake W16	20% intake W17	20% intake W18	20% intake W19	20% intake W20	Tot pref W15	Tot pref W16	Tot pref W17	Tot pref W18
1	Female	MS15	Rcc	5.35936	4.64286	4.63372	5.7624	6.94456	4.65201	4.69055	7.18177	6.44	3.99624	4.0175	4.23525	32.3176	26.381	31.1138	28.5198	34.5844	23.7113	25.3425	25.8068	28.8314	23.4606	22.8504	19.0964	4.30505	5.94493	6.82984	5.07507	7.93227	4.96895	2.67638	4.8087	5.33123	4.11492	5.2612	3.68641	1.62867	1.13623	1.49862	1.40212	1.8543	2.69701	55.3319	83.1467	92.6671	60.97
2	Female	MS15	Rcc	3.57211	2.21067	2.46223	1.75343	3.81239	3.78986	6.37203	7.91686	4.56325	5.41306	3.5451	4.94256	21.1546	13.6688	14.1964	12.575	20.1108	18.3778	35.7783	37.9746	23.3586	30.0701	19.8674	28.451	5.39575	3.36867	4.05734	3.11997	5.0523	2.13989	2.48786	2.27478	2.86184	2.07726	3.32008	1.24699	2.90789	1.09389	1.1955	1.0427	1.73222	0.892905	71.5337	56.1442	67.6097	48.904
3	Female	MS15	Rcc	6.37065	4.57117	4.52258	4.71127	7.55646	6.55546	7.2862	3.58948	3.24597	3.43957	3.51426	3.59987	42.6505	29.9052	27.7754	38.2234	36.098	36.8678	47.8269	22.5641	23.5823	25.9388	31.1435	26.1979		4.51445	5.45202	4.15063	5.40063	4.62214	1.62205	0.737053	1.49876	1.92953	1.38695	1.65913		4.07682	4.18369	2.11348	3.71364	2.963		43.8103	72.4473	70.0767
4	Female	MS15	Rcc	2.83451	2.35838	2.67704	2.49204	2.78003	2.28925	1.17484	3.87729	1.02134	1.14473	1.09218	0.712981	17.4728	15.7858	17.4275	12.788	14.3827	13.0708	8.30565	21.731	6.39535	7.98483	6.54042	4.97729	2.9062	2.58964	3.0473	3.92601	3.84493	2.91344	1.35137	1.6902	2.19079	3.01106	2.51655	2.18601	1.16472	0.899441	0.792415	0.914943	1.32838	0.727432	44.5789	54.2618	65.8308	66.8755
5	Female	MS15	Rcc	3.90077	2.73291	3.55594	3.50941	2.13776	1.24299	2.92949	1.07129	1.38223	2.16654	1.13326	0.974694	18.8903	9.79104	15.748	12.7548	6.31829	4.32053	8.13443	3.86419	5.01319	8.01532	4.05586	3.69475	2.07823	1.7532	1.51718	1.37317	3.38478	1.84083	1.22761	0.358498	0.406566	0.487252	0.974778	0.555172	0.850624	1.3947	1.11062	0.885913	2.41	1.28566	25.7204	10.3449	11.0668	9.20436
6	Female	MS15	Rcc	4.89143	4.75862	4.23107	4.32761	3.78873	2.01649	4.01639	1.72819	2.30493	2.78066	2.24421	2.61439	41.8053	34.136	29.5921	25.0367	20.6414	11.2212	15.1515	9.59752	14.6788	17.5578	13.6947	15.4335	4.37529	3.36971	3.94938	2.74961	2.96934	3.24811	2.17422	1.06108	0.959259	0.832944	1.14766	1.49811	2.04001	2.30863	2.99012	1.91667	1.82168	1.75	64.2095	37.0681	39.9058	35.5428
7	Female	MS15	Rcc	2.76684	2.3731	2.7428	2.15992	2.07975	1.94109	1.83819	1.14382	1.1445	1.03596	1.45977	1.35067	11.0108	8.31971	10.3357	5.63393	5.33385	5.61846	5.03595	4.20658	3.93944	3.42416	6.06934	5.07556	2.28229	2.94654	3.20619	2.19961	1.92156		1.31496	1.53375	1.76587	1.34313	1.59885		0.96733	1.41279	1.44032	0.856487	2.11224	0.642132	23.3032	29.7838	39.3163	24.5409
8	Female	MS15	Rcc	2.11087	1.88856	1.35465	0.947318	1.08396	0.919881	0.606403	0.746199	0.743443	0.83823	1.02204	0.689754	9.19944	8.93121	5.91315	2.98886	3.25337	2.68883	2.39138	3.34245	3.19848	3.61046	3.51553	2.93729	0.982412	1.01081	1.19583	0.853441	1.70469	1.14617	0.211893	0.241608	0.301389	0.281302	0.360147	0.352287	0.770519	0.769202	0.894444	0.572139	1.34455	0.793886	7.5049	7.79725	10.3398	7.5343
9	Female	MS15	Rcc	3.72626	2.65635	3.2645	2.09091	2.50289	2.19009	3.01236	2.01864	2.7589	3.22847	2.79971	1.67553	25.5083	16.6868	17.9937	10.7475	12.0408	10.9549	16.7848	13.0405	15.2533	18.5062	14.7806	9.90383	2.81358	3.40183	3.50037	2.45321	3.3908	2.37467	1.29408	2.50371	2.65893	1.49798	2.13495	1.70959	1.5195	0.898116	0.841434	0.955232	1.25585	0.665078	35.6506	72.1417	73.0368	35.8101
10	Female	MS15	Rcc	1.85646	1.64803	1.90925	1.7423	1.42579	1.29657	1.02711	0.542871	1.30685	0.847893	0.989551	1.04453	16.0547	11.4572	12.9031	11.7186	9.24044	8.06189	7.0922	3.31092	8.15337	6.22161	7.15215	7.28988		1.77263	1.93091	1.87745	2.56531	1.92548	1.64595	1.05707	0.893647	1.29604	1.24853	1.44411		0.715556	1.03727	0.581402	1.31678	0.617142		46.8273	49.2678	42.6439
11	Female	MS360	Rcc	6.60107	6.05704	5.83056	5.50997	4.45743	4.15796	6.6902	4.64577	6.7694	5.23748	2.92099	5.32659	50.8515	40.8881	32.3442	28.4716	19.402	15.5082	25.324	18.0518	25.5718	18.0449	12.4655	21.189	5.87865	3.97181	3.43869	3.81614	4.52046	3.22452	2.83509	2.39338	1.35679	2.26906	2.2049	1.76909	2.62663	1.57843	2.0819	1.54709	2.31557	1.25468	59.0413	56.1691	37.1808	55.3292
12	Female	MS360	Rcc	1.97132	2.03797	1.54575	1.40352	2.04512	1.24645	1.6296	1.61753	1.83003	1.42887	1.80517	1.20102	12.2203	9.44216	7.32137	4.76708	7.17647	4.70704	7.32724	7.46421	8.79507	6.7958	8.50884	5.35603	4.07562	1.69844	2.52093	2.65787	3.26323	2.49624	3.01105	0.724945	1.3958	1.76661	1.66279	1.33857	1.06457	0.973498	1.12513	0.891261	1.60044	1.15768	69.9349	19.3955	38.5605	38.5936
13	Female	MS360	Rcc	3.44332	2.28011	3.06333	2.97336	2.75731	1.70125	1.51417	1.95926	1.70502	1.86399	2.80018	3.47313	16.8238	10.6677	13.421	13.7042	9.73089	5.52776	5.343	7.57566	8.97846	7.94186	13.3733	17.6013	5.71544	6.45182	4.0296	5.7075	5.28291	6.29052	4.2387	5.02153	2.84472	4.55794	3.95083	5.10716	2.76196	1.43028	1.18488	1.14957	1.33208	1.18337	71.4288	79.2037	54.8611	83.2575
14	Female	MS360	Rcc	4.21806	3.66667	3.77731	2.77586	5.18	3.73253	2.43822	3.46713	1.47484	1.61151	1.27934	1.60053	25.4263	22.399	21.382	15.0778	24.961	15.7031	15.6115	2.83912	4.4161	8.33448	6.4527	7.40952		3.48321	5.57133	5.14045	4.69002	3.87414	3.12779	2.77818	4.68699	4.04737	3.63176	3.26264		0.705036	0.859071	0.557093	1.63549	0.611494		62.2866	82.1541	83.6175
15	Female	MS360	Rcc	2.154	1.07963	2.11612	2.5474	2.59473	2.09846	1.98875	0.963601	1.50749	1.42781	1.22929	1.74014	18.2107	5.81385	13.84	10.5402	9.6903	10.1423	9.155	4.64498	6.52212	6.89201	5.44288	8.40646	1.8713	1.59577	1.95135	2.00175	3.04698	2.43049	1.57198	0.229305	0.364127	0.550818	1.05193	0.578688	1.69993	1.36647	1.58722	1.45093	1.99504	1.8518	12.2543	11.9799	16.0956	17.0679
16	Female	MS360	Rcc	3.1786	2.08639	2.57086	2.23142	2.69105	2.05122	2.81816	2.76836	1.39595	1.11156	1.48112	1.36098	16.1317	11.1063	12.2764	10.6115	10.6271	9.04678	14.315	13.1395	6.86871	5.24213	7.23809	6.5531	1.78707	2.39272	3.34156	3.57823	4.33219	2.8712	0.27353	0.522549	0.559219	1.14521	1.20776	0.762109	1.51353	1.87017	2.83276	2.58013	3.12443	2.17999	13.4455	25.5233	26.4177	29.7801
17	Female	MS360	Rcc	4.08842	3.48358	6.12803	4.92834	3.79843	4.35253	6.09563	4.67566	4.8221	4.45527	4.74008	4.1114	21.6656	15.7379	31.2995	20.6981	12.5765	16.4052	24.7449	18.7695	19.7186	15.1912	14.9883	17.3234	3.70843	3.29031	4.4454	5.81029	5.1989	4.60616	3.61295	0.906464	1.81034	1.98257	1.73297	1.07804	2.47228	2.34378	2.63506	3.15051	3.31524	3.52812	32.7443	35.2503	52.1964	52.786
18	Female	MS360	Rcc	2.09485	3.66683	2.25533	2.04302	1.96099	2.06501	1.18732	3.02162	1.18019	2.50259	1.21389	3.34245	18.2757	30.4889	20.4429	17.9347	15.6298	30.7895	11.5341	26.1364	11.5707	21.1957	10.2787	23.033		1.70116	4.25213	2.82052	3.0077	2.59151		1.01641	1.80121	1.3258	1.48126	1.8365		0.898724	2.45092	1.49472	1.52645	0.755006		42.953	78.1566	57.1161
19	Female	MS360	Rcc	5.487	4.74506	5.40722	6.81027	2.53288	2.01329	4.34157	5.2803	2.56021	4.41255	5.51119	3.20117	48.063	32.4527	35.9676	40.1259	13.7809	14.3418	28.8805	33.8739	21.8067	29.8408	47.735	19.9271		3.53046	2.9987	3.43785	4.04395	4.33307		3.4572	0.884115	1.24848	1.69615	1.80377		3.24198	2.11458	2.18937	2.3478	2.51814		27.3973	39.1204	50.2187
20	Female	MS360	Rcc	2.31453	3.30219	3.84006	2.02777	2.88235	2.67449	2.30371	0.758242	1.62185	1.77015	1.45551	1.61161	21.9763	23.0161	26.1765	14.888	21.2131	16.3128	13.8618	5.84576	10.8501	12.9877	9.1964	10.6509	3.25064	2.39805	3.04948	2.35698	3.8671	3.50394	1.47004	1.2197	1.56845	1.249	1.81537	2.47692	1.78061	1.17835	1.48103	1.10798	2.05172	1.02702	57.358	41.9455	52.7623	42.8148
21	Female	MS15	Tac	3.29532	4.44304	4.04664	3.98801	3.74276	3.32785	4.31961	3.67554	3.03489	3.8804	3.81904	3.5	27.3174	42.223	31.6988	34.6148	29.0064	29.4706	38.1701	37.1716	32.7499	37.9033	34.9836	34.6881	3.63501	3.00968	3.48426	2.22078	3.25558	2.9514	1.71704	0.942793	0.624452	0.639108	0.70614	0.279796	1.91797	2.06689	2.85981	1.58168	2.54944	2.6716	79.7365	55.7008	53.5435	39.5252
22	Female	MS15	Tac	2.35521	1.71589	2.65126	2.06812	1.22807	1.87985	3.62404	1.16456	2.60129	4.13318	3.11517	2.4107	13.4193	8.33281	14.6506	11.8589	5.50964	9.60661	17.5488	5.97015	11.168	20.9802	16.9647	13.2001	9.36338	1.93263	3.09402	2.45211	3.26206	1.8467	4.67473	0.293388	0.605854	0.494151	0.835733	0.21118	4.73038	1.63925	2.63616	1.95796	2.42632	1.63552		17.3015	27.5727	22.5988
23	Female	MS15	Tac	2.77384	2.31798	1.62497	3.28269	2.50124	1.94444	3.08016	3.00233	2.2716	2.00484	2.22862	2.49154	21.1852	17.9189	12.7434	22.547	16.7191	13.4085	22.0287	22.1193	17.4912	14.7444	18.1719	17.4016	4.14197	3.1093	3.30369	2.93338	3.12515	3.96512	1.35313	1.48517	1.76197	2.17353	1.61736	3.04259	2.78883	1.23005	1.54172	0.759851	1.50779	0.922534	53.9293	61.5084	59.7276	62.5454
24	Female	MS15	Tac	5.25097	3.47011	3.17209	3.96658	3.79584	2.29914	2.75266	5.1531	3.85926	3.72739	2.72541	3.05556	30.6515	20.9199	19.1955	20.1363	21.0271	16.5872	13.923	27.8266	18.7633	17.9484	13.735	15.3216	3.63299		4.48353	3.97847	5.19919	4.5585	1.37414	1.89373	2.09878	2.34531	3.21224	1.75917	2.25886		2.38475	1.63317	1.98695	2.79933	43.0654		52.8103	61.9795
25	Female	MS15	Tac	3.48485	3.29258	4.60537	3.0673	2.83974	1.63551	2.56557	1.17558	1.63059	1.96165	2.00779	1.83459	25.4706	22.1046	32.8592	21.4731	18.0338	11.6822	18.6546	9.00886	12.4411	15.8352	14.2622	12.9305	3.13021	3.85312	3.22957	3.51171	3.33859	3.24059	1.19442	1.12361	1.75433	1.76348	1.59401	2.35221	1.93579	2.72951	1.47524	1.74823	1.74458	0.888387	41.8237	49.6393	55.6721	56.0691
26	Female	MS15	Tac	3.42658	3.76956	3.78601	4.06151	3.37425	3.43307	4.45008		5.46605	5.74536	4.73906	3.03734	24.6105	28.8972	30.381	33.9165	28.5669	30.4903	39.7183		52.8267	47.8636	36.5872	28.1889	6.38559	4.12294	4.88812	3.40853	3.8535	4.82647	1.17362	1.1321	1.71219	1.19054	0.862724	1.86112	5.15328	2.99084	3.17593	2.21799	2.99078	2.96535	63.2555	65.6741	72.6314	58.1874
27	Female	MS15	Tac	1.78517	1.76432	1.27725	1.44366	1.84492	1.77229	2.03672	3.57002	2.09781	2.53478	0.942818	1.14815	10.5402	7.67249	5.98751	6.77868	7.17665	7.71174	9.3134	15.141	8.67659	10.9236	4.21904	5.45057		4.09227	5.13264	3.9915	3.62445	4.25855	3.77007	3.15796	3.36116	3.15413	2.52559	3.43373		0.934308	0.6713	0.837379	1.09886	0.824813		60.6304	71.4001	63.4928
28	Female	MS15	Tac	2.38519	3.5025	3.52096	3.95797	3.4375	2.91263	5.20676	2.54363	4.31844	2.70097	3.27101	2.19688	16.0848	22.6421	19.7116	23.2214	18.566	16.4973	27.2857	15.584	23.3985	17.5582	19.5032	14.7683	3.19114	3.76031	3.64702	5.38597	5.01014	3.57778	1.57476	0.427149	0.915312	1.59263	2.45816	1.81641	2.16443	3.33316	2.73171	2.08489	2.55198	1.76137	35.5346	34.9293	38.9606	42.9321
29	Female	MS15	Tac	4.10379	3.19182	3.85332	2.53713	5.68667	3.92913	5.84548	2.46582	5.28579	4.59093	3.17926	3.2584	23.7633	14.6586	18.2986	8.90161	21.3042	11.4778	18.84	8.50622	17.8337	14.4231	11.4668	14.2529	6.21852	4.45429	4.33098	3.68426	3.18443	4.11188	3.32695	0.933886	0.832691	0.615226	0.506831	0.281365	2.55556	3.52041	3.60668	3.35062	2.6776	2.93212	57.4953	32.2356	31.7919	22.8245
30	Female	MS15	Tac	5.11657	3.56874	1.7414	1.91513	4.02137	1.73385	3.72277	2.36619	1.19792	2.19008	2.55828	1.9139	35.8927	28.2149	13.0085	13.0246	25.1104	13.4855	26.0194	20.496	10.8108	17.3319	21.1953	17.65	6.51722	3.63207	4.57465	5.02138	4.64328	3.42521	2.05145	2.49388	2.84986	3.02862	2.98532	2.54772	5.10927	1.44993	1.72479	1.99277	1.65796	0.877493	58.6215	65.5437	89.3524	89.609
31	Female	MS360	Tac	5.89918	3.54242	4.01639	3.49343	3.43124	2.37931	3.76241	2.51401	2.40812	2.39161	3.7058	2.07699	33.1571	19.8176	25.7693	21.6504	21.8138	15.5243	27.7992	20.7292	20.3555	15.31	23.8602	16.8606	2.70829	3.24412	2.65466	2.77701	2.53774	2.2851	1.19814	0.342823	0.245802	0.223818	0.520562	0.38085	1.29798	2.89495	2.40885	1.11909	2.01718	1.90425	46.4883	34.7407	27.8806	25.6701
32	Female	MS360	Tac	2.19795	2.42395	3.2479	2.82566	2.079	1.98842	1.78505	1.40407	1.51006	2.03544	0.92654	1.10945	15.9806	13.1609	15.2551	12.5159	9.08782	7.17742	8.168	5.79495	5.73469	9.41372	4.0441	3.47121	2.28426	2.20233	2.59268	2.13153	3.26193	2.7188	0.929957	1.0854	1.39606	1.55021	1.80419	0.73653	1.35431	1.11693	1.19662	0.692056	1.45775	1.30939	26.5752	27.9162	35.1938	35.879
33	Female	MS360	Tac	2.83194	2.9903	3.55716	2.0641	1.97625	1.2619	3.09843	2.70502	1.16472	1.73118	2.62178	2.46618	15.9639	17.1339	23.0561	14.2416	12.4403	8.47414	22.5367	18.8196	10.3312	13.7989	20.5436	18.822	3.86004	2.6668	2.46219	2.24965	2.73668	2.47419	1.83654	0.771389	0.70674	1.06121	0.581478	0.576771	2.0235	1.89541	1.75545	1.52684	2.1552	1.89742	55.3523	35.2906	33.4681	31.3736
34	Female	MS360	Tac	3.86827	2.37791	2.07826	1.78889	1.53764	1.48059	0.80071	1.49484	1.56909	1.26902	1.41761	0.834895	36.3198	14.5317	11.9625	11.4081	10.8348	8.71825	6.33484	11.0023	12.6872	8.55128	11.5687	5.84985	1.38401	1.94668	1.6812	1.69029	2.36819	2.22776	0.254949	0.49017	0.739353	0.316929	0.554256	1.24372	1.12906	1.45651	0.941851	1.37336	1.81393	0.984041	18.7838	25.9801	37.9607	20.0433
35	Female	MS360	Tac	3.00552	2.18732	3.19099	2.36518	1.53685	1.41441	3.24505	1.67767	1.54718	2.77652	2.13365	1.81282	19.3898	14.1358	17.8831	15.0718	9.59875	8.46959	20.6449	10.5238	9.58742	16.4114	13.2761	11.7459	3.28871	5.0815	4.90775	2.38651	2.23388	2.58635	1.8189	3.51077	3.46728	1.19554	0.607615	1.0058	1.46982	1.57073	1.44047	1.19096	1.62626	1.58054	54.9305	72.8385	73.9396	34.9787
36	Female	MS360	Tac	3.21384	2.50983	2.81907	2.38612	3.24202	2.91214	3.64688	3.88441	2.86664	3.58764	2.24668	2.52379	21.6387	11.3509	14.4615	15.1912	17.7305	17.1867	27.0692	23.1131	15.107	19.2945	11.6422	13.2265	5.31067	3.48237	3.26338	3.80352	4.21926	3.78204	1.84925	0.703932	1.29484	1.96341	1.73734	1.02789	3.68495	2.77843	1.96854	1.84011	2.48192	2.75415	54.3353	35.4786	42.8926	49.8371
37	Female	MS360	Tac	3.07863	2.88143	2.15049	2.0281	2.33146	2.04363	2.78008	1.81334	2.4857	1.43489	2.07313	1.43347	20.7839	16.2363	11.1333	10.3517	12.6632	10.9442	16.3617	11.4825	12.9762	7.44117	11.4651	7.85931	2.35631	1.35699	2.4228	2.17116	3.01005	2.28517	0.963273	0.365819	0.385048	0.394757	0.468903	0.209557	1.30412	1.00847	2.10026	1.73086	2.54115	2.07562	31.8396	15.9052	23.7381	24.0674
38	Female	MS360	Tac	3.74531	3.15088	2.71801	4.25716	3.24986	2.228	5.27138	4.93043	4.12196	3.23868	3.23578	2.86275	34.3035	25.5183	31.8971	43.822	29.4018	24.6271	52.7543	41.2402	44.985	32.5339	31.5522	32.5782	3.8728	4.84132	4.53333	4.17912	5.34977	3.60114	1.6325	1.34564	1.36248	1.4128	1.67063	1.3042	2.26039	3.49568	3.17085	2.90464	3.67914	2.29694	73.0823	75.096	75.9057	70.837
39	Female	MS360	Tac	4.55208	3.93197	4.05607	5.05411	5.02513	4.28736	5.25	5.50611	5.15077	5.11016	4.18258	4.84719	35.6558	29.4742	26.9709	29.7957	32.7952	28.8855	37.3505	33.2204	34.4656	25.8879	29.2029	37.6632	5.63709	5.02495	6.18111	5.6774	5.29836	4.85896	1.93868	0.428406	1.6821	1.55366	1.74173	2.14191	3.69841	4.59654	4.499	4.12374	2.95655	2.71705	76.3817	51.6933	80.9765	56.5536
40	Female	MS360	Tac	2.50736	2.30456	1.52373	2.68012	1.27879	1.08054	1.74427	0.546999	0.807462	0.980392	1.17091	1.22014	19.7293	14.3803	9.86596	19.5974	9.59318	7.61996	13.2532	4.01296	5.58218	7.49272	9.27634	10.4952	3.79049	3.38649	2.69283	2.41199	2.18729	2.79257	2.1976	1.83497	1.85273	1.48739	0.703057	2.14667	1.59289	1.55152	0.920114	0.924594	1.48423	0.6459	64.7699	77.6308	72.0148	55.3613
[truncated: 14 more columns]

## Sheet: Exp2 Fluids and H2O
Animal ID	Sex	Rearing	Supplier	Fluids W1	Fluids W2	Fluids W3	Fluids W4	Fluids W5	Fluids W6	Fluids W9	Fluids W10	Fluids W11	Fluids W12	Fluids W13	Fluids W14	Fluids W15	Fluids W16	Fluids W17	Fluids W18	Fluids W19	Fluids W20	H2O W1	H2O W2	H2O W3	H2O W4	H2O W5	H2O W6	H2O W9	H2O W10	H2O W11	H2O W12	H2O W13	H2O W14	H2O W15	H2O W16	H2O W17	H2O W18	H2O W19	H2O W20
1	Female	MS15	Rcc	102.739	111.21	137.15	124.766	125.583	121.859	114.961	181.771	151.402	104.049	109.001	140.361	137.923	150.977	152.83	163.953	183.547	129.279	69.4507	82.3721	95.5763	88.9751	82.4494	139.308	146.063	137.164	106.168	79.2278	84.0472	115.621	61.3126	24.4486	11.0692	56.418	46.557	54.1394
2	Female	MS15	Rcc	102.879	98.0777	101.416	86.6373	117.426	122.337	110.488	130.425	114.905	111.752	111.416	107.942	112.282	111.592	114.536	117.891	119.247	115.797	80.692	84.3468	86.3682	75.7465	93.7462	90.378	72.4494	81.2521	86.5616	78.13	89.3962	77.243	32.4102	48.2808	36.0085	59.8057	26.0012	79.2695
3	Female	MS15	Rcc	102.68	94.2724	101.465	75.8702	127.122	108.914	95.3496	98.3948	85.5735	83.4065	69.7516	85.6956		81.8312	82.4373	94.6616	95.0774	109.39	63.1104	65.88	73.3745	46.6077	68.9297	64.9017	74.6983	87.5941	79.3509	71.4077	47.9239	63.3361		39.0081	26.3839	30.0467	45.9447	49.7653
4	Female	MS15	Rcc	104.93	98.0655	96.3062	121.103	121.514	110.299	87.8576	115.969	99.1926	89.391	103.987	91.3368	110.184	86.8715	92.6462	120.086	115.603	104.195	87.3239	83.4172	79.6786	105.625	104.247	96.0796	141.127	113.15	72.7605	82.2341	97.2029	86.9084	61.6769	39.2924	31.5576	39.5938	44.8295	45.3665
5	Female	MS15	Rcc	127.006	174.403	145.307	175.372	204.426	181.227	195.603	204.563	171.83	168.642	169.291	164.911	145.413	168.741	152.747	186.72	158.939	178.947	102.778	157.428	123.22	153.574	191.148	173.507	190.927	179.341	163.245	155.185	162.252	158.857	109.63	151.171	135.748	169.112	119.752	157.169
6	Female	MS15	Rcc	72.5702	86.6174	90.2778	109.182	115.335	111.483	188.525	125.519	98.2978	97.8699	104.489	103.993	114.205	108.758	107.139	92.2341	102.512	113.636	42.1886	57.0608	63.9978	80.1065	91.8024	98.9583	98.9546	97.0683	83.9815	80.5987	90.5499	87.7544	41.6806	68.0565	64.7343	59.6351	62.6839	65.5468
7	Female	MS15	Rcc	156.061	173.499	163.878	236.229	246.279	211.262	245.144	184.972	177.33	190.765	149.351	165.596	165.978	189.867	136.642	157.055	128.28		138.876	158.759	146.842	212.663	233.361	199.205	207.874	171.147	170.221	184.33	140.285	152.281	140.318		83.8235	118.365	113.338	151.197
8	Female	MS15	Rcc	154.054	131.686	148.787	198.002	206.997	199.714	155.932	137.189	142.593	147.453	176.309	152.624	133.405	140.635	126.812	137.645	107.015	125.493	140.943	119.955	140.373	192.118	200.264	194.001	149.906	131.628	139.638	141.812	169.96	148.161	123.355	129.854	113.768	127.103	117.872	111.81
9	Female	MS15	Rcc	92.9769	100.026	113.651	125.17	131.718	123.61	111.594	95.5608	112.203	109.248	118.688	106.028	115.951	97.4634	98.2544	117.368	134.997	103.803	69.8324	83.5267	93.3747	112.183	116.173	110.007	92.8834	83.0227	95.0666	89.1957	101.299	95.6208	74.3622	29.6811	26.9677	74.2179	74.155	57.1973
10	Female	MS15	Rcc	76.3419	88.9764	91.7762	95.011	94.8164	100.257	89.9522	102.119	95.2686	85.0372	88.1991	88.0763		70.303	62.6425	75.6846	86.9739	84.1766	64.8111	78.7402	79.9175	84.9841	85.9606	92.2035	111.749	93.3419	87.1516	82.5072	82.0529	81.5885		39.596	33.9974	52.1617	47.7758	44.7715
11	Female	MS360	Rcc	84.1875	92.9072	114.459	121.474	143.697	164.925	160.135	159.701	166.775	173.932	145.679	158.058	165.942	125.853	124.226	122.037	119.607	142.456	43.1871	55.2859	78.2448	87.2508	116.011	139.099	103.829	111.774	124.729	141.401	127.536	124.974		56.5857	77.5862	56.0538	50.4442	71.4879
12	Female	MS360	Rcc	101.176	136.584	130.963	182.624	173.748	163.011	139.516	132.397	130.188	130.514	133.228	154.299	119.02	125.306	111.551	133.781	118.771	113.251	88.9319	123.926	121.362	173.907	161.045	155.269	129.394	122.351	118.821	121.639	122.016	146.054	37.5989	101.248	69.884	84.3548	67.5187	72.8043
13	Female	MS360	Rcc	128.17	131.485	141.612	135.029	180.312	189.241	172.377	157.54	123.983	149.364	130.005	123.705	168.169	168.276	141.353	144.933	140.404	163.507	106.783	117.323	122.585	116.561	163.186	178.674	162.972	145.37	113.393	137.786	112.613	102.133	45.705	34.6337	63.3168	24.5522	33.9727	29.2714
14	Female	MS360	Rcc	106.543	102.096	109.103	113.536	132.696	113.149	97.0353	102.655	111.704	139.037	122.555	136.539		121.364	150.188	140.453	135.046	116.442	80.3439	79.3219	85.641	101.614	102.609	95.3287	108.12	88.8925	106.693	120.634	114.609	126.598		47.9616	22.1804	41.3128	38.4424	31.5842
15	Female	MS360	Rcc	92.7982	115.814	96.206	149.98	161.95	129.952	138.643	126.542	144.312	136.573	140.513	128.895	121.935	123.59	116.214	141.856	144.08	138.686	79.4193	109.109	83.0623	134.158	145.833	116.918	144.174	120.557	134.949	121.674	132.877	118.087	109.559	109.406	97.3092	119.159	105.554	112.807
16	Female	MS360	Rcc	121.901	124.55	131.309	130.757	157.282	142.356	120.892	126.259	126.204	134.266	127.36	127.599	120.965	99.647	114.452	133.435	137.476	97.0938	93.817	111.591	115.341	116.898	140.567	129.615	103.387	109.064	117.534	126.453	118.16	119.146	104.768	75.0484	80.9703	86.7072	85.6708	70.4535
17	Female	MS360	Rcc	113.355	140.869	128.316	149.669	187.707	163.152	153.005	157.543	154.66	182.146	197.751	160.067	137.453	107.876	117.566	139.112	141.333	123.691	87.9608	119.231	90.2537	119.058	157.837	136.118	123.211	128.502	124.71	152.515	168.309	133.79	115.106	69.9266	56.2219	66.0814	78.3726	74.9939
18	Female	MS360	Rcc	73.4463	73.3691	72.9067	72.5781	78.6309	70.5437	64.0539	71.8074	66.64	73.336	74.3386	87.6989		59.4099	58.4646	74.1447	81.0878	66.4132	60.4349	50.5938	58.8984	59.8886	66.4508	57.7175	58.8566	62.5595	59.3096	49.9535	66.7989	68.8139		33.4928	19.8163	31.9217	34.8054	16.0963
19	Female	MS360	Rcc	80.9417	92.3961	94.6683	104.517	114.159	87.4039	119.101	96.196	77.0818	93.4006	72.4117	99.5322		99.6587	90.9194	89.0088	100.93	89.3511	42.1525	62.9237	58.3543	65.9822	79.4675	74.899	81.2734	63.3992	61.1799	63.8298	38.1807	79.6491		91.1263	55.8197	44.392	44.2071	35.3855
20	Female	MS360	Rcc	65.4028	90.8538	93.0641	85.7306	84.2569	102.416	103.386	80.8477	93.7621	85.3706	97.2491	94.2192	85.6481	88.341	89.8173	88.2132	89.4553	97.1857	51.0269	70.3434	69.2128	73.1358	66.3541	85.8045	89.3457	76.1381	76.9727	74.3759	88.2087	84.2092	38.0658	50.7191	41.6507	50.3003	31.6092	29.2683
21	Female	MS15	Tac	75.7449	67.8358	79.0323	70.3156	80.0305	72.7182	70.5984	63.4019	58.8924	63.3242	68.4514	64.9909	68.3004	65.8784	61.9449	66.3697	67.897	56.2843	55.2771	40.2393	53.8978	45.5453	56.7835	52.0483	43.7685	40.5725	40.0421	39.2224	44.7306	43.2518	13.7282	29.6171	28.6678	40.6671	34.5181	32.7391
22	Female	MS15	Tac	111.348	127.892	118.459	112.495	138.444	120.778	121.648	121.157	148.019	119.745	113.428	114.201		101.354	103.068	108.64	91.5941	107.502	96.7192	117.235	101.992	99.6497	133.994	109.102	99.1379	126.1	203.614	110.843	94.0795	99.2276		83.8829	72.5037	84.202	72.0027	92.0965
23	Female	MS15	Tac	81.6178	80.4881	79.8141	91.0287	94.084	90.3382	87.9108	84.0326	80.3057	84.5152	76.468	86.8403	92.3077	85.7385	89.1473	89.7816	79.4947	98.4022	64.389	66.0908	69.7211	70.6393	78.5483	78.2609	68.7793	65.3846	66.1964	72.0627	62.6256	71.365	41.3675	34.5218	35.7957	31.0614	29.9466	17.0799
24	Female	MS15	Tac	109.453	109.801	103.203	121.849	115.5	92.8222	128.609	114.519	128.753	127.602	124.198	123.533	109.318		125.843	107.926	129.29	114.446	76.838	88.2473	83.5009	91.673	91.9238	81.5483	114.235	82.5119	104.782	118.449	100.737	104.555	61.1481	53.7369	58.8873	39.514	37.1415	53.3524
25	Female	MS15	Tac	89.2671	92.8497	87.2738	92.6535	97.1476	86.9565	89.8642	81.0901	82.0357	77.4657	86.7758	87.7786	105.27	91.3958	94.2298	96.2121	93.0083	88.5377	67.622	72.3989	58.669	73.602	79.5094	59.19	73.9289	73.7884	71.9078	65.2815	74.305	76.3837	63.5712	46.5264	41.4809	41.5404	42.5697	24.5799
26	Female	MS15	Tac	82.2232	82.5632	77.6014	76.5306	74.2087	74.4256	69.857		64.5464	74.5968	77.6982	74.9415	99.006	69.9895	84.8094	73.2037	77.033	79.4693	60.9401	59.1497	54.0858	51.3039	44.3399	53.1022	42.2167	80.4457	30.5958	42.2043	48.2631	56.076	34.8575	23.2862	22.5443	29.8487	37.0226	14.812
27	Female	MS15	Tac	113.236	153.419	132.95	132.034	157.881	145.826	133.014	146.059	150.973	146.367	137.903	131.93		138.115	134.816	132.571	130.119	119.167	102.148	142.461	125.017	123.067	146.422	134.818	120.364	123.885	140.607	130.623	132.047	124.799		53.8533	40.3058	49.006	60.546	28.7337
28	Female	MS15	Tac	94.6986	97.4667	111.018	106.397	114.519	109.187	118.702	101.975	115.089	92.3556	102.961	92.9939	109.617	89.7704	102.628	96.7626	114.569	99.943	79.8838	75.712	89.1489	81.8134	86.5683	91.0957	86.3614	86.1759	88.2666	75.5794	82.6446	79.3487	88.2454	67.1538	62.9198	63.9089	37.6457	43.8746
29	Female	MS15	Tac	116.04	140.142	131.167	178.152	166.857	207.146	196.283	180.052	186.222	199.605	172.402	157.21	185.891	137.998	127.066	127.337	145.165	200.638	90.5506	120.317	107.234	162.393	131.536	182.22	159.975	177.188	151.537	172.645	152.655	137.694	114.403	92.93		90.6526	115.942	169.855
30	Female	MS15	Tac	90.637	83.0527	84.5624	91.5531	99.3949	81.4103	88.4751	69.5319	68.8244	77.6454	76.9596	71.5658	111.612	91.6787	91.2449	97.549	95.2556	83.2404	58.8571	60.8866	73.7463	79.6578	74.4174	70.641	65.3523	54.8351	74.0327	64.0424	61.0696	59.6782	36.1822	21.9741	9.72787	9.92647	10.7883	14.4928
31	Female	MS360	Tac	113.242	112.248	96.5788	100.868	97.5691	96.3328	84.0636	74.6941	72.9701	102.024	91.5463	76.571	92.7132	76.8139	76.3359	79.1885	69.415	67.366	76.6015	90.2459	71.6322	79.1696	83.0281	81.5545	57.1243	100.987	58.0128	79.4428	68.529	63.6704	55.7106	49.4217	55.2672	57.7695	43.9527	46.0763
32	Female	MS360	Tac	93.0034	121.007	131.871	141.186	144.195	171.941	145.804	150.254	163.37	137.6	146.581	116.001	122.925	122.972	122.41	115.715	114.353	98.1588	79.3515	105.952	111.698	123.635	131.282	156.439	134.716	131.298	149.159	124.958	140.826	132.932	91.4087	89.0679	80.2928	69.4635	60.474	67.5477
33	Female	MS360	Tac	111.808	107.824	96.2216	90.6933	96.7639	94.055	85.0595	87.1969	73.3166	77.6428	76.7488	81.7405	103.962	88.1588	84.2538	86.9653	91.0537	89.1924	94.218	89.2505	74.1274	77.8727	84.4891	86.2171	65.8146	89.4655	66.0824	66.8901	60.4645	66.4227	45.765	57.2211	55.7916	64.0301	63.2207	63.0775
34	Female	MS360	Tac	80.3645	97.9675	107.974	102.427	88.2022	105.936	78.508	83.3906	75.9949	92.1864	76.7296	88.6584	70.8065	80.3758	77.2201	84.9738	84.7843	63.837	56.338	83.1978	95.0652	91.3155	144.195	96.7395	121.729	90.0963	66.249	84.3043	67.9245	85.0898	57.4596	59.151	53.0011	68.5696	59.7474	26.8251
35	Female	MS360	Tac	96.7331	99.6295	112.266	97.7639	101.947	103.539	97.9491	100.498	101.077	103.709	101.64	95.5407	99.7375	130.197	128.24	102.538	110.556	79.3173	78.0653	86.0436	92.4463	83.0733	92.4017	94.754	77.7935	90.0776	91.4669	86.4635	88.3872	84.2809	45.4182	33.2172	33.1498	65.4376	85.3591	44.5114
36	Female	MS360	Tac	98.1679	136.912	125.422	99.064	121.834	106.189	86.9099	104.309	116.158	118.079	120.302	120.031	116.459	98.448	106.125	123.954	107.554	116.08	78.2062	121.323	107.912	84.2434	101.697	88.1014	64.2585	80.1825	98.3527	95.796	106.347	104.356	51.4978	63.7016	61.7284	63.7446	48.9743	73.436
37	Female	MS360	Tac	94.8447	112.304	120.807	123.062	115.715	117.282	106.831	103.012	118.704	120.226	111.759	117.087	108.432	94.1415	88.1476	96.5673	97.8329	101.277	75.7228	94.4072	107.45	110.465	101.234	104.588	82.859	91.7489	103.265	114.345	98.8824	108.184	79.7742	86.4652	69.0769	74.3116	70.3996	83.1784
38	Female	MS360	Tac	68.8879	75.968	54.8145	63.7074	68.0578	56.1602	62.8384	74.1021	56.8798	62.8162	66.0539	56.0224	73.7551	73.5258	70.1625	70.1399	86.627	75.0816	45.6251	53.7318	37.6546	37.2654	47.8723	42.3216	30.097	47.8891	31.2776	42.7002	45.9559	38.2414	17.3468	18.3814	16.6174	20.2504	22.2689	28.4125
39	Female	MS360	Tac	88.3929	82.4248	93.345	105.122	95.7979	90.62	89.2449	103.554	93.6782	127.147	89.2792	80.0048	90.6509	75.6324	87.0758	112.554	99.0909	89.4309	60.119	58.0026	68.152	64.2985	64.5859	63.9905	69.1584	63.5588	62.3244	86.8808	63.3004	49.898	19.5134	36.4388	17.3403	48.3405	24.6061	73.1707
40	Female	MS360	Tac	82.4403	99.6315	97.1468	89.3594	82.3405	88.0379	81.6327	83.6165	89.9083	81.8414	79.5152	71.7516	95.7616	70.1754	70.8163	77.1536	86.4871	90.3835	66.8667	85.3175	87.6827	72.7127	74.3977	81.3265	70.7987	105.323	84.893	75.752	72.2424	64.1731	31.2691	14.9493	18.6359	34.4569	59.8011	33.0383

## Sheet: Exp2 f-CORT
Animal ID	Rearing	Supplier	Sex	f-cort EtOH+	f-cort EtOH-
1	MS15	Rcc	Female	364.238	399.455
2	MS15	Rcc	Female	412.303	354.174
3	MS15	Rcc	Female	342.277	372.277
4	MS15	Rcc	Female	416.067	546.623
5	MS15	Rcc	Female	406.302	366.581
6	MS15	Rcc	Female	382.168	421.198
7	MS15	Rcc	Female	289.156	319.462
8	MS15	Rcc	Female	384.818	359.733
9	MS15	Rcc	Female	464.061	477.716
10	MS15	Rcc	Female	398.609	354.834
11	MS360	Rcc	Female	352.503	388.666
12	MS360	Rcc	Female	438.48	435.673
13	MS360	Rcc	Female	449.037	606.252
14	MS360	Rcc	Female	460.645	489.731
15	MS360	Rcc	Female	467.903	448.586
16	MS360	Rcc	Female	590.939	391.322
17	MS360	Rcc	Female	424.301	421.564
18	MS360	Rcc	Female	422.863	469.737
19	MS360	Rcc	Female	420.153	404.003
20	MS360	Rcc	Female	420.55	467.15
21	MS15	Tac	Female	352.382	355.746
22	MS15	Tac	Female	376.39	418.591
23	MS15	Tac	Female	302.809	448.857
24	MS15	Tac	Female	358.117	326.963
25	MS15	Tac	Female	281.772	381.584
26	MS15	Tac	Female	367.983	437.139
27	MS15	Tac	Female	224.14	336.823
28	MS15	Tac	Female	339.819	442.249
29	MS15	Tac	Female	329.601	278.588
30	MS15	Tac	Female	271.632	315.336
31	MS360	Tac	Female	371.459	344.72
32	MS360	Tac	Female	387.907	457.187
33	MS360	Tac	Female	362.655	482.134
34	MS360	Tac	Female	208.308	406.682
35	MS360	Tac	Female	265.574	360.359
36	MS360	Tac	Female	391.355	479.72
37	MS360	Tac	Female	378.75	479.259
38	MS360	Tac	Female	280.685	504.806
39	MS360	Tac	Female	317.931	378.913
40	MS360	Tac	Female	341.873	481.363

## Sheet: Exp2 Body weights
Animal ID	Sex	Rearing	Supplier	HPA	W1	W2	W3	W4	W5	W6	W9	W10	W11	W12	W13	W14	W15	W16	W17	W18	W19	W20
1	Female	MS15	Harlan	208.7	220.3	225.4	225.3	231.9	235.7	238.8	254	259.3	267.5	265.9	268.5	266.1	270.2	264.5	265	264.1	273.5	274.6
2	Female	MS15	Harlan	241.08	252.4	254.9	263.6	272.4	274.5	291	303.2	300.3	304.6	312.3	328.5	336.6	332.2	323.8	327.7	329.4	334.6	348.6
3	Female	MS15	Harlan	250.43	266.2	271.2	275.3	282.5	288.7	298.4	320.4	336.4	334.8	341.7	343.6	356.3	347.4	349.5	334.8	342.8	355.5	355
4	Female	MS15	Harlan	269.33	284	298.1	298.7	305.8	310.8	328.2	342.6	348.8	346.8	356.3	358.7	361.3	359.4	358	345.4	357.8	363.6	361.5
5	Female	MS15	Harlan	212.83	216	221.9	229.4	235.5	241	246.1	263.8	263	267.9	270	279.4	275.3	277.6	273.2	270.6	272.6	273.9	275.5
6	Female	MS15	Harlan	225.13	231.5	243.6	244.8	250.5	257.8	268.8	280.6	288.8	295.7	289.5	303.7	299.7	299.9	302.2	310.5	299.6	294.6	303.6
7	Female	MS15	Harlan	206.83	215.3	217.1	221.1	234.8	237.4	243.3	254	260.4	257.9	264.2	264.7	268.2	266.3	277.3	272	275.7	274.4	275.8
8	Female	MS15	Harlan	218.09	233.9	238.7	237.7	243.6	252.5	256.7	265.5	269.7	270.7	268.9	278.3	280.1	278.6	272.1	276	281.4	279.4	270.4
9	Female	MS15	Harlan	244.76	250.6	258.6	258.1	269.5	276.6	281.8	299.3	295.1	305.4	304.2	318.2	323.5	321.4	316.7	318.9	309	320.5	314.7
10	Female	MS15	Harlan	245.43	251.5	254	258.6	272.6	282.3	285.6	313.5	311.4	312.1	322.8	325.4	339.1	344.8	330	336.3	332.3	334.2	326.1
11	Female	MS360	Harlan	231.28	243.9	247.2	252.2	265.9	272.1	277.5	296	301.5	307.6	307.4	310.5	321.4	321.8	312.8	301.6	312.2	315.2	320.8
12	Female	MS360	Harlan	193.65	206.9	213.3	222.2	225.6	228.3	232.5	243.7	242.2	252.2	255.4	252.7	254.7	257.1	259.1	252.8	252.9	258.2	259.6
13	Female	MS360	Harlan	207.24	218.2	223.6	229.5	220.2	239.4	242.9	248.1	252	258.1	262	266.4	273.5	266.2	258.9	262.7	266.1	265.9	258.5
14	Female	MS360	Harlan	230.9	248.1	257.6	260	272.6	287.5	289	312	308.8	309.3	319.7	327.2	328.6	323	319.7	318.6	317.9	334.7	333.5
15	Female	MS360	Harlan	220.79	234.2	238.6	246	250.7	254.4	258.3	271.2	272.9	284.8	281.9	292.5	289.9	293.6	286.7	287.4	299.6	295.9	301.4
16	Female	MS360	Harlan	214.94	217.8	231.5	233.8	238.1	243.3	256.4	264.7	271.4	276.8	275.2	279	291.8	294.3	292.7	292.7	296.4	306.6	302.8
17	Female	MS360	Harlan	205.81	217.9	220.3	231.2	236.3	241.6	246.6	256.2	259.4	258.2	263.8	263.8	270.2	267	267.9	266.8	273.4	267.1	273.8
18	Female	MS360	Harlan	188.75	194.7	204.9	209.4	215.4	216.2	228.7	237.3	245.1	250.1	250.9	252	257.7	253.6	250.8	254	262.1	267.2	263
19	Female	MS360	Harlan	215.42	223	226.2	238.2	243.5	247.9	255.9	267	273.4	274.6	277.3	278.5	285	287.6	293	294.4	296.6	290.3	300.5
20	Female	MS360	Harlan	205.01	211	219.4	227.8	232.9	234.6	242.8	248.1	254.8	258.1	257.7	258.1	266.4	259.2	259.6	260.9	266.4	266.8	266.5
21	Female	MS15	Taconic	226.56	239.4	245.2	248	250.3	262.4	267.7	269.6	281.8	284.7	293.2	295.1	294.4	293.8	296	296.5	291.8	292.6	297.3
22	Female	MS15	Taconic	221.85	234.7	237.7	251	256.9	262.2	265.5	278.4	276.5	287.8	290.2	287.7	280.5	289.3	288.1	290.1	287.8	298.6	298.6
23	Female	MS15	Taconic	228.86	228.3	243.1	251	253.4	268.2	276	284	286	283.5	289.1	298.6	299.4	292.5	294.5	292.4	303.7	306.1	302.5
24	Female	MS15	Taconic	228.77	241.2	245.9	248.7	261.8	265.8	266.1	263.2	273.9	280.9	278.6	280.6	289.8	285.1	284.1	276.8	282.6	283.6	279.9
25	Female	MS15	Taconic	208.04	223.3	223.3	228.4	243.2	241.9	246.1	255.2	259.3	263.3	259.9	256.6	266.2	260.6	261.5	269.2	264	258.4	265.8
26	Female	MS15	Taconic	204.65	217.7	216.4	226.8	235.2	233.8	242.3	242.4	245.3	248.4	248	251.4	256.2	251.5	254.8	248.4	246.8	256.6	258.8
27	Female	MS15	Taconic	212.23	240.5	240.3	243.7	256.5	261.8	269.5	271.4	276.6	287.8	289	290.3	289.8	298.4	287.2	287.8	288.4	302.8	299.3
28	Female	MS15	Taconic	208.81	229.5	232.9	239.3	252.2	257.6	259.8	275.2	278.5	282.1	289.1	290.4	290.7	290.1	287.4	282.9	278	286	292.5
29	Female	MS15	Taconic	219.54	236.7	243.8	249.3	249.6	263.3	256.1	269	267.7	278.7	278.8	281.9	276.7	283.5	274.4	272.3	283.5	280.6	271.8
30	Female	MS15	Taconic	216.42	233.9	237.6	237.3	249.4	258.9	260	273.9	269.9	268.8	276.9	281.1	277.6	277.3	277.6	270.7	272	271.9	269.1
31	Female	MS360	Taconic	246.04	271.1	283.3	280.6	284.2	300.3	304.5	308.1	310.6	312	306.3	318.6	320.4	322.5	317	327.5	323.7	329.9	324.1
32	Female	MS360	Taconic	220.21	234.4	236.9	246.2	256.4	263.3	259.1	279.6	275.2	293.2	295.3	295.4	307.3	297.2	297.9	296	290.8	298.2	295.1
33	Female	MS360	Taconic	191.24	191.4	202.8	208.2	210.6	209.1	225.4	226.9	235.1	239.6	238.7	235.4	245.9	244	243.5	235.4	247.8	251.5	248.9
34	Female	MS360	Taconic	227.71	241.4	246	247.9	261	267	279.1	281.5	290.8	287.3	291.8	291.5	298.9	294.7	287.4	284.9	304.8	292.9	294.5
35	Female	MS360	Taconic	222.5	235.7	242.9	240.5	256.4	261.9	265.6	282.8	287.9	287.9	282.2	296.8	299	292.1	287	290.6	292.9	300.3	298.8
36	Female	MS360	Taconic	239.83	243.8	245.9	257	256.4	263.2	270.9	279.6	277.7	275.2	290.2	296.2	297.7	297.1	287.8	280.8	282.9	281.1	272.8
37	Female	MS360	Taconic	197.09	217.9	223.5	224.6	240.8	248.6	252.1	263.5	263.4	263.4	274.9	274.4	273.3	271.6	271.4	268.3	265.1	266.1	268.9
38	Female	MS360	Taconic	219.34	222.1	237.6	239.9	243.3	244.4	248.1	264.7	264.5	264.3	270.1	272	273.7	267.1	270.2	270.8	271.6	285.9	275.7
39	Female	MS360	Taconic	207.36	224	229.3	228.9	242.1	246.7	251.6	262.2	261.7	261	267.8	273.3	277.9	269.9	266.2	267.2	277.2	275	270.6
40	Female	MS360	Taconic	219.51	233.3	235.2	239.5	250.3	251.8	253.3	264.6	264.9	272.5	273.7	275	272.7	272.9	269.8	268.3	267	274.8	282.5
